# Supplementary material for: Identification of positively selected genes in human pathogenic treponemes: Syphilis-, yaws-, and bejel-causing strains differ in sets of genes showing adaptive evolution
Source: PLoS Negl Trop Dis. 2019 Jun 19;13(6):e0007463. doi: 10.1371/journal.pntd.0007463 (PMC6602244; doi:10.1371/journal.pntd.0007463)
Supplement: S1 Table — (XLSX) [file pntd.0007463.s001.xlsx]

## Sheet: List1
S1 Table. A list of positively selected protein positions identified by PAML software using site and branch-site models and PAML analysis within treponemal subspecies.
Gene TPESAMD 0117		tprC
				Positively selected sites:
Genomes				Site model - TPE, TEN, TPA				Branch-site model - TPE, TEN, TPA				Site model - TPE, TPA				Branch-site model - TPE, TPA				Site model - TPA
TPE	Samoa D			46	H	0.993**		foreground lineages TPE, TEN				234	E	0.990**		foreground lineages TPE,				238	R	0.972*
	CDC-2			51	K	0.993**		background lineages TPA				236	H	0.992**		background lineages TPA				476	F	0.974*
	Fribourg-Blanc			234	E	0.991**		292	R	0.975*		238	R	1.000**		292	R	0.978*		534	A	0.966*
	Gauthier			236	H	1.000**		295	L	0.984*		245	T	0.994**		295	L	0.988*		578	T	0.969*
TEN	Bosnia A			238	R	1.000**						291	E	0.995**						579	Q	0.971*
	Iraq B			245	T	1.000**		foreground lineages TPA				292	R	0.999**		foreground lineages TPA,				582	G	0.974*
TPA	Mexico A	PT_SIF1156		291	E	0.995**		background lineages TPE, TEN				294	S	0.994**		background lineages TPE				584	D	0.966*
	Chicago	PT_SIF1167		292	R	0.999**		295	L	0.968*		295	L	0.999**		-
	DAL-1	PT_SIF1183		294	S	0.994**						302	Q	0.995**
	Nichols	PT_SIF1196		295	L	0.999**						476	F	0.994**
	SS14	PT_SIF1200		302	Q	0.995**						484	P	1.000**
	PT_SIF0697	PT_SIF1242		476	F	0.995**						487	G	0.995**
	PT_SIF0751	PT_SIF1252		478	K	0.995**						491	S	1.000**
	PT_SIF0857	PT_SIF1261		484	P	1.000**						493	T	0.994**
	PT_SIF0877	PT_SIF1278		491	S	1.000**						534	A	0.990*
	PT_SIF0908	PT_SIF1280		493	T	0.997**						570	S	0.994**
	PT_SIF0954	PT_SIF1299		534	A	0.990**						572	V	0.994**
	PT_SIF1002	PT_SIF1348		570	S	0.994**						578	T	1.000**
	PT_SIF1020	TPP_UW074B		572	V	0.994**						579	Q	1.000**
	PT_SIF1063	TPP_UW189B		578	T	0.991**						582	W	1.000**
	PT_SIF1127	TPP_UW228B		579	Q	0.993**						584	E	0.999**
	PT_SIF1135	TPP_UW254B		590	F	0.995**
	PT_SIF1140	TPP_UW391B
	PT_SIF1142
Gene TPESAMD 0126b
				Positively selected sites:
Genomes				Site model - TPE, TEN, TPA				Branch-site model - TPE, TEN, TPA				Site model - TPE, TPA				Branch-site model - TPE, TPA				Site model - TPA
TPE	Samoa D			-				foreground lineages TPE, TEN				-				foreground lineages TPE				-
	CDC-2							background lineages TPA								background lineages TPA
	Fribourg-Blanc							-								3	V	0.990*
	Gauthier															4	N	0.996*
TEN	Bosnia A							foreground lineages TPA
	Iraq B							background lineages TPE, TEN								foreground lineages TPA
TPA	Mexico A	TPP_UW391B						3	V	0.968*						background lineages TPE
	Chicago	TPP_UW254B						4	N	0.984*						3	V	0.990*
	DAL-1	TPP_UW228B														4	N	0.996*
	Nichols	TPP_UW189B
	SS14	TPP_UW074B
	ARG2	PT_SIF1348
	BAL3	PT_SIF1299
	BAL73	PT_SIF1280
	GRA2	PT_SIF1278
	C27	PT_SIF1261
	N12	PT_SIF1252
	N13	PT_SIF1242
	N15	PT_SIF1200
	N17	PT_SIF1196
	N19	PT_SIF1183
	N20	PT_SIF1167
	S1	PT_SIF1156
	S6	PT_SIF1142
	S8	PT_SIF1140
	S15	PT_SIF1135
	S16	PT_SIF1127
	S17	PT_SIF1063
	S4	PT_SIF1020
	SEA86	PT_SIF1002
	UW1	PT_SIF0954
	SSR2996724	PT_SIF0908
	SSR2996725	PT_SIF0877_3
	SSR2996726	PT_SIF0857
	SSR2996727	PT_SIF0751
	SSR2996728	PT_SIF0697
	SSR2996729
	SSR2996730
	SSR2996732
Gene TPESAMD 0131		tprD
			Positively selected sites:
Genomes			Site model - TPE, TEN, TPA				Branch-site model - TPE, TEN, TPA				Site model - TPE, TPA				Branch-site model - TPE, TPA				Site model - TPA				Branch-site model - TPA				Site model - TPE				Branch-site model - TPE
TPE	Samoa D		position in alignment (position in Samoa D)				foreground lineages TPE (Gauthier), TPA (ChicagoB, Nichols, DAL1)				position in alignment (position in Samoa D)				foreground lineages TPE (Gauthier), TPA (ChicagoB, Nichols, DAL1)				position in alignment (position in Mexico A)				foreground lineages Gauthier, Nichols, DAL1,				position in alignment (position in Samoa D)				foreground lineages TPE (Gauthier)
	CDC-2		3	K	0.960*		background lineages all others from TPE, TEN, and TPA				3	K	0.965*		background lineages all others from TPE and TPA				286	F	0.997**		background lineages all others from TPA				285	K	0.995**		background lineages all others from TPE
	Fribourg-Blanc		46	H	0.959*		position in alignment (position in Samoa D)				46	H	0.966*		position in alignment (position in Samoa D)				287	Y	0.995**		position in alignment (position in Mexico A)				286	F	0.996**		position in alignment (position in Samoa D)
	Gauthier		48	V	0.969*		286	F	0.984*		48	V	0.975*		286	F	0.985*		289	R	0.993**		286	F	0.994**		287	Y	0.994**		285	K	0.991**
TEN	Bosnia A		234	E	0.965*		287	Y	0.977*		234	E	0.971*		287	Y	0.977*		290	M	0.996**		287	Y	0.991**		288	F	0.997**		286	F	0.993**
	Iraq B		236	H	0.959*		289	R	0.980*		236	H	0.968*		289	R	0.980*		291	A	1.000**		289	R	0.991**		289	R	0.993**		287	Y	0.989*
TPA	Mexico A		238	R	1.000**		291	A	0.962*		238	R	1.000**		291	A	0.961*		293	S	0.999**		290	M	0.993**		290	M	0.980*		288	F	0.994**
	Chicago		245	T	0.962*		293	S	0.974*		245	T	0.968*		293	S	0.974*		294	Q	0.989*		291	A	0.999**		291	A	0.985*		289	R	0.990**
	DAL-1		285	K	0.998**		297	H	0.992**		285	K	0.998**		297	H	0.992**		297	H	1.000**		293	S	0.998**		292	P	1.000**		290	M	0.975*
	Nichols		286	F	0.973*		309	T	0.998**		286	F	0.976*		309	T	0.998**		301	T	0.992**		294	Q	0.985*		293	S	0.999**		291	A	0.980*
	SS14		288	F	0.998**		310	S	0.988*		288	F	0.998**		310	S	0.988*		302	S	0.969*		297	H	0.999**		294	Q	1.000**		292	P	0.999**
	TPP_UW391B		289	R	0.959*		312	Q	0.975*		289	R	0.964*		312	Q	0.975*		303	L	0.954*		301	T	0.989*		295	R	0.999**		293	S	0.997**
	TPP_UW254B		290	M	0.997**		313	Q	0.986*		290	M	0.998**		313	Q	0.986*		305	D	0.977*		302	S	0.967*		297	H	1.000**		294	Q	0.999**
	TPP_UW228B		291	A	1.000**		314	D	0.986*		291	A	1.000**		314	D	0.987*		306	T	0.952*		303	L	0.952*		301	N	1.000**		295	R	0.999**
	TPP_UW189B		292	P	1.000**		315	V	0.951*		292	P	1.000**		315	V	0.952*		309	T	1.000**		305	D	0.973*		302	S	1.000**		297	H	0.999**
	TPP_UW074B		293	S	0.999**		316	V	0.951*		293	S	0.999**		316	V	0.952*		310	S	0.997**		309	T	0.999**		303	L	0.953*		301	N	0.999**
	PT_SIF1348		294	Q	1.000**		319	F	0.997**		294	Q	1.000**		319	F	0.997**		312	Q	0.992**		310	S	0.995**		305	D	0.974*		302	S	0.999**
	PT_SIF1299		295	R	1.000**		321	Q	0.998**		295	R	1.000**		321	Q	0.998**		313	Q	0.997**		312	Q	0.989*		309	T	1.000**		305	D	0.968*
	PT_SIF1280		297	H	1.000**		329	L	0.970*		297	H	1.000**		329	L	0.971*		314	D	0.997**		313	Q	0.995**		310	S	0.997**		309	T	0.999**
	PT_SIF1278		301	N	1.000**		331	K	0.960*		301	N	1.000**		331	K	0.961*		315	V	0.978*		314	D	0.995**		312	Q	0.992**		310	S	0.994**
	PT_SIF1261		302	S	0.995**		338	L	0.984*		302	S	0.996**		338	L	0.984*		316	V	0.978*		315	V	0.975*		313	Q	0.997**		312	Q	0.987*
	PT_SIF1252		304	G	0.960*		348 (344)	V	0.998**		304	G	0.965*		348 (344)	V	0.998**		318	F	0.998**		316	V	0.975*		314	D	0.996**		313	Q	0.994**
	PT_SIF1242		309	T	0.996**		349 (345)	G	0.981*		309	T	0.996**		349 (345)	G	0.982*		319	F	1.000**		318	F	0.996**		315	V	0.973*		314	D	0.993**
	PT_SIF1200		310	S	0.967*		351 (347)	A	0.989*		310	S	0.971*		351 (347)	A	0.989*		320	V	0.967*		319	F	0.999**		316	V	0.973*		315	V	0.968*
	PT_SIF1196		313	Q	0.974*		353 (349)	S	0.985*		313	Q	0.976*		353 (349)	S	0.985*		321	Q	1.000**		320	V	0.962*		319	F	0.999**		316	V	0.968*
	PT_SIF1183		314	D	0.967*		356 (352)	Y	0.982*		314	D	0.972*		356 (352)	Y	0.982*		329	L	0.990**		321	Q	0.999**		320	V	0.959*		319	F	0.999**
	PT_SIF1167		318	F	0.999**		357 (353)	L	0.989*		318	F	0.999**		357 (353)	L	0.990*		331	K	0.983*		329	L	0.987*		321	Q	1.000**		320	V	0.953*
	PT_SIF1156		319	F	0.997**		358 (354)	R	0.992**		319	F	0.998**		358 (354)	R	0.992**		338	L	0.997**		331	K	0.980*		329	L	0.989*		321	Q	0.999**
	PT_SIF1142		321	Q	0.997**		361 (357)	N	0.998**		321	Q	0.997**		361 (357)	N	0.998**		340	Q	0.950*		338	L	0.994**		331	K	0.980*		329	L	0.984*
	PT_SIF1140		338	L	0.970*		362 (358)	G	0.998**		338	L	0.973*		362 (358)	G	0.998**		348 (344)	V	1.000**		348 (344)	V	0.999**		338	L	0.996**		331	K	0.975*
	PT_SIF1135		348 (344)	V	0.996**		363 (359)	K	0.998**		348 (344)	V	0.997**		363 (359)	K	0.998**		349 (345)	G	0.996**		349 (345)	G	0.992**		341	R	0.951*		338	L	0.993**
	PT_SIF1127		351 (347)	A	0.987*		368 (364)	N	0.969*		351 (347)	A	0.989*		368 (364)	N	0.970*		350 (346)	L	0.954*		350 (346)	L	0.952*		348 (344)	V	1.000**		348 (344)	V	0.999**
	PT_SIF1063		353 (349)	S	0.973*		369 (365)	M	0.996**		353 (349)	S	0.977*		369 (365)	M	0.996**		351 (347)	A	0.998**		351 (347)	A	0.996**		349 (345)	G	0.995**		349 (345)	G	0.991**
	PT_SIF1020		356 (352)	Y	0.952*		372 (368)	I	0.997**		356 (352)	Y	0.957*		372 (368)	I	0.997**		353 (349)	S	0.997**		353 (349)	S	0.995**		350 (346)	L	0.951*		351 (347)	A	0.995**
	PT_SIF1002		357 (353)	L	0.986*		374 (370)	Q	0.998**		357 (353)	L	0.988*		374 (370)	Q	0.998**		355 (351)	G	0.958*		355 (351)	G	0.956*		351 (347)	A	0.998**		353 (349)	S	0.993**
	PT_SIF0954		358 (354)	R	0.989*		375 (371)	Q	0.997**		358 (354)	R	0.991**		375 (371)	Q	0.998**		357 (353)	Y	0.996**		356 (352)	G	0.993**		353 (349)	S	0.997**		355 (351)	G	0.954*
	PT_SIF0908		361 (357)	N	0.998**		376 (372)	K	0.998**		361 (357)	N	0.998**		376 (372)	K	0.998**		358 (354)	L	0.998**		357 (353)	Y	0.996**		355 (351)	G	0.960*		356 (352)	Y	0.991**
	PT_SIF0877		362 (358)	G	0.995**		377 (373)	N	0.990**		362 (358)	G	0.996**		377 (373)	N	0.991**		361 (357)	R	0.998**		358 (354)	L	0.997**		356 (352)	Y	0.995**		357 (353)	L	0.995**
	PT_SIF0857		363 (359)	K	0.998**		383 (379)	R	0.994**		363 (359)	K	0.998**		382 (378)	M	0.951*		362 (358)	N	1.000**		361 (357)	R	0.999**		357 (353)	L	0.998**		358 (354)	R	0.996**
	PT_SIF0751		366 (362)	E	0.994**		386 (382)	L	0.998**		366 (362)	E	0.995**		383 (379)	R	0.994**		363 (359)	G	1.000**		362 (358)	N	0.999**		358 (354)	R	0.998**		361 (357)	N	0.999**
	PT_SIF0697		369 (365)	M	0.994**		390 (386)	W	0.983*		369 (365)	M	0.995**		386 (382)	L	0.998**		366 (362)	K	1.000**		363 (359)	G	0.999**		361 (357)	N	1.000**		362 (358)	G	0.999**
			372 (368)	I	0.996**		393 (389)	F	0.983*		372 (368)	I	0.997**		390 (386)	W	0.983*		366 (362)	E	0.994**		366 (362)	K	0.989*		362 (358)	G	1.000**		363 (359)	K	0.999**
			374 (370)	Q	0.994**		395 (391)	Y	0.986*		374 (370)	Q	0.995**		393 (389)	F	0.983*		368 (364)	N	0.993**		368 (364)	N	0.987*		363 (359)	K	1.000**		366 (362)	E	0.991**
			375 (371)	Q	0.994**		396 (392)	T	0.952*		375 (371)	Q	0.995**		395 (391)	Y	0.986*		369 (365)	M	0.999**		369 (365)	M	0.999**		366 (362)	E	0.995**		368 (364)	N	0.984*
			376 (372)	K	0.993**		432 (428)	F	0.988*		376 (372)	K	0.994**		396 (392)	T	0.953*		372 (368)	I	0.999**		372 (368)	I	0.999**		368 (364)	N	0.991**		369 (365)	M	0.998**
			377 (373)	N	0.990*		433 (429)	K	0.971*		377 (373)	N	0.991**		432 (428)	F	0.988*		374 (370)	Q	1.000**		374 (370)	Q	0.999**		369 (365)	M	0.999**		372 (368)	I	0.999**
			383 (379)	R	0.991**		435 (431)	Q	0.975*		383 (379)	R	0.992**		433 (429)	K	0.971*		375 (371)	Q	1.000**		375 (371)	Q	0.999**		372 (368)	I	0.999**		374 (370)	Q	0.999**
			386 (382)	L	0.997**		485 (481)	A	0.997**		386 (382)	L	0.997**		435 (431)	Q	0.975*		376 (372)	K	1.000**		376 (372)	K	0.999**		374 (370)	Q	1.000**		375 (371)	Q	0.999**
			390 (386)	W	0.962*		487 (483)	Y	0.995**		390 (386)	W	0.966*		485 (481)	A	0.997**		377 (373)	N	0.998**		377 (373)	N	0.997**		375 (371)	Q	1.000**		376 (372)	K	0.999**
			393 (389)	F	0.955*		490 (486)	S	0.953*		393 (389)	F	0.960*		487 (483)	Y	0.995**		382 (378)	M	0.978*		382 (378)	M	0.975*		376 (372)	K	1.000**		377 (373)	N	0.996**
			395 (391)	Y	0.979*		491 (487)	N	0.998**		395 (391)	Y	0.981*		490 (486)	S	0.953*		383 (379)	R	0.999**		383 (379)	R	0.998**		377 (373)	N	0.998**		382 (378)	M	0.968*
			410 (406)	R	0.952*		493 (489)	D	0.954*		432 (428)	F	0.986*		491 (487)	N	0.998**		386 (382)	L	1.000**		386 (382)	L	0.999**		382 (378)	M	0.973*		383 (379)	R	0.998**
			432 (428)	F	0.985*		495 (491)	V	0.978*		478 (474)	F	1.000**		493 (489)	D	0.953*		390 (386)	W	0.996**		390 (386)	W	0.993**		383 (379)	R	0.999**		386 (382)	L	0.999**
			478 (474)	F	1.000**		526 (522)	W	0.967*		480 (476)	I	0.985*		495 (491)	V	0.979*		392 (388)	Q	0.951*		393 (389)	F	0.993**		386 (382)	L	1.000**		390 (386)	W	0.992**
			480 (476)	I	0.982*		533 (529)	H	0.990*		485 (481)	A	0.994**		526 (522)	W	0.967*		393 (389)	F	0.996**		395 (391)	Y	0.995**		390 (386)	W	0.996**		393 (389)	F	0.992**
			485 (481)	A	0.993**		535 (531)	Q	0.980*		486 (482)	Q	1.000**		533 (529)	H	0.990**		395 (391)	Y	0.997**		396 (392)	T	0.976*		393 (389)	F	0.996**		395 (391)	Y	0.993**
			486 (482)	Q	0.999**		539 (535)	A	0.996**		487 (483)	Y	0.993**		535 (531)	Q	0.981*		396 (392)	T	0.981*		432 (428)	F	0.996**		395 (391)	Y	0.997**		396 (392)	T	0.969*
			487 (483)	Y	0.992**		542 (538)	R	0.987*		490 (486)	S	0.999**		539 (535)	A	0.996**		432 (428)	F	0.998**		433 (429)	K	0.986*		396 (392)	T	0.976*		432 (428)	F	0.995**
			490 (486)	S	0.999**		544 (540)	H	0.957*		491 (487)	N	0.996**		542 (538)	R	0.988*		433 (429)	K	0.989*		435 (431)	Q	0.989*		432 (428)	F	0.997**		433 (429)	K	0.984*
			491 (487)	N	0.995**						493 (489)	D	0.999**		544 (540)	H	0.957*		435 (431)	Q	0.992**		478 (474)	F	0.996**		433 (429)	K	0.988*		435 (431)	Q	0.987*
			493 (489)	D	0.999**		foreground lineages all others from TPE, TEN, and TPA				495 (491)	V	0.960*						478 (474)	F	0.998**		485 (481)	A	0.999**		435 (431)	Q	0.991**		485 (481)	A	0.999**
			495 (491)	V	0.954*		background lineages TPE (Gauthier), TPA (ChicagoB, Nichols, DAL1)				533 (529)	H	0.987*		foreground lineages all others from TPE and TPA				485 (481)	A	0.999**		487 (483)	Y	0.998**		485 (481)	A	0.999**		487 (483)	Y	0.998**
			533 (529)	H	0.984*		the same as above				536 (532)	S	0.998**		background lineages TPE (Gauthier), TPA (ChicagoB, Nichols, DAL1)				486 (482)	Q	0.950*		490 (486)	S	0.996**		487 (483)	Y	0.999**		490 (486)	S	0.995**
			536 (532)	S	0.998**						539 (535)	A	0.989*		-				487 (483)	Y	0.999**		491 (487)	N	0.999**		490 (486)	S	0.997**		491 (487)	N	0.999**
			539 (535)	A	0.986*						542 (538)	R	0.984*						490 (486)	S	0.998**		493 (489)	D	0.996**		491 (487)	N	1.000**		493 (489)	D	0.995**
			542 (538)	R	0.982*						572 (568)	S	0.986*						491 (487)	N	1.000**		495 (491)	V	0.992**		493 (489)	D	0.998**		495 (491)	V	0.989*
			572 (568)	S	0.984*						574 (570)	V	0.987*						493 (489)	D	0.998**		502 (498)	S	0.970*		495 (491)	V	0.994**		502 (498)	S	0.965*
			574 (570)	V	0.985*														495 (491)	V	0.996**		526 (522)	W	0.984*		502 (498)	S	0.971*		526 (522)	W	0.982*
																			502 (498)	S	0.974*		533 (529)	H	0.996**		526 (522)	W	0.986*		533 (529)	H	0.995**
																			526 (522)	W	0.987*		535 (531)	Q	0.992**		533 (529)	H	0.998**		535 (531)	Q	0.991**
																			533 (529)	H	0.998**		536 (532)	S	0.995**		535 (531)	Q	0.995**		536 (532)	S	0.990**
																			535 (531)	Q	0.996**		539 (535)	A	0.998**		536 (532)	S	0.995**		539 (535)	A	0.998**
																			536 (532)	S	0.997**		542 (538)	R	0.996**		539 (535)	A	0.999**		542 (538)	R	0.994**
																			539 (535)	A	0.999**		544 (540)	H	0.979*		542 (538)	R	0.997**		544 (540)	H	0.976*
																			542 (538)	R	0.998**						544 (540)	H	0.980*
																			544 (540)	H	0.982*		foreground lineages all others from TPA								foreground lineages all others from TPE
																							background lineages TPA (Gauthier, Nichols, DAL1)								background lineages TPE (Gauthier)
																							-								the same as above
Gene TPESAMD 0133
				Positively selected sites:
Genomes				Site model - TPE, TEN, TPA				Branch-site model - TPE, TEN, TPA				Site model - TPE, TPA				Branch-site model - TPE, TPA
TPE	Samoa D			position in alignment (position in Samoa D)				foreground lineages TPE and TEN				370	K	1.000**		foreground lineages TPE
	CDC-2			370 (283)	K	1.000**		background lineages TPA				405	C	0.994**		background lineages TPA
	Fribourg-Blanc			405 (318)	C	0.994**		405	C	0.979*		406	S	0.995**		405	C	0.979*
	Gauthier			406 (319)	S	0.995**		406	S	0.980*						406	S	0.980*
TEN	Bosnia A
	Iraq B							foreground lineages TPA								foreground lineages TPA,
TPA	Mexico A	PT_SIF0751						background lineages TPE and TEN								background lineages TPE
	Chicago	PT_SIF0857						the same as above								the same as above
	DAL-1	PT_SIF0877
	Nichols	PT_SIF0908
	SS14	PT_SIF0954
	BAL3	PT_SIF1002
	BAL73	PT_SIF1020
	C27	PT_SIF1063
	N12	PT_SIF1127
	N15	PT_SIF1135
	N17	PT_SIF1140
	N19	PT_SIF1142
	N20	PT_SIF1156
	S1	PT_SIF1167
	S6	PT_SIF1183
	S8	PT_SIF1196
	S15	PT_SIF1200
	S16	PT_SIF1242
	S17	PT_SIF1252
	S4	PT_SIF1261
	UW1	PT_SIF1278
	SSR2996724	PT_SIF1280
	SSR2996725	PT_SIF1299
	SSR2996726	PT_SIF1348
	SSR2996727	TPP_UW074B
	SSR2996728	TPP_UW189B
	SSR2996729	TPP_UW228B
	SSR2996730	TPP_UW254B
	SSR2996732	TPP_UW391B
	PT_SIF0697
Gene TPESAMD 0136
				Positively selected sites:
Genomes				Site model - TPE, TEN, TPA				Branch-site model - TPE, TEN, TPA				Site model - TPE, TPA				Branch-site model - TPE, TPA				Site model - TPA				Branch-site model - TPA
TPE	Samoa D			position in alignment (position in Samoa D)				foreground lineages TPE, TEN, TPA (Chicago, Nichols, BAL3, BAL73, N20, UW189B)				-				foreground lineages TPE, TPA (Chicago, Nichols, BAL3, BAL73, N20, UW189B)				-				foreground lineages Chicago, Nichols, BAL3, BAL73, N20, UW189B
	CDC-2			111	T	0.993**		background lineages TPA except strains above								background lineages TPA except strains above								background lineages TPA except strains above
	Fribourg-Blanc			141 (140)	S	0.981*		-								-								position in alignment (position in Mexico A)
	Gauthier			209	-	0.990*																		111	N	0.985*
TEN	Bosnia A			211	-	0.969*		foreground lineages TPA except strains below								foreground lineages TPA except strains below								141 (140)	G	0.992*
TPA	Mexico A	PT_SIF1002		226 (204)	K	0.990*		background lineages TPE, TEN, TPA (Chicago, Nichols, BAL3, BAL73, N20, UW189B)								background lineages TPE, TPA (Chicago, Nichols, BAL3, BAL73, N20, UW189B)								148 (147)	N	0.991*
	Chicago	PT_SIF1020						-								-								226 (225)	K	0.992*
	Nichols	PT_SIF1063																						325 (322)	S	0.992*
	SS14	PT_SIF1127																						459 (456)	T	0.991*
	ARG2	PT_SIF1135
	BAL3	PT_SIF1140																						foreground lineages TPA except strains above
	BAL73	PT_SIF1142																						background lineages Chicago, Nichols, BAL3, BAL73, N20, UW189B
	C27	PT_SIF1156																						-
	N15	PT_SIF1167
	N17	PT_SIF1183
	N19	PT_SIF1196
	N20	PT_SIF1200
	S1	PT_SIF1242
	S6	PT_SIF1252
	S8	PT_SIF1261
	S15	PT_SIF1278
	S16	PT_SIF1280
	S17	PT_SIF1299
	S4	PT_SIF1348
	PT_SIF0697	TPP_UW074B
	PT_SIF0751	TPP_UW189B
	PT_SIF0857	TPP_UW228B
	PT_SIF0877	TPP_UW254B
	PT_SIF0908	TPP_UW391B
	PT_SIF0954
Gene TPESAMD 0314
				Positively selected sites:
Genomes				Site model - TPE, TEN, TPA				Branch-site model - TPE, TEN, TPA				Site model - TPE, TPA				Branch-site model - TPE, TPA
TPE	Samoa D			-				foreground lineages TPE and TEN				-				foreground lineages TPE
	CDC-2							background lineages TPA								background lineages TPA
	Fribourg-Blanc							-								position in alignment (position in Samoa D)
	Gauthier															43	G	0.990**
TEN	Bosnia A							foreground lineages TPA								170	I	0.988*
	Iraq B							background lineages TPE and TEN								174	A	0.967*
TPA	Mexico A	PT_SIF1127						position in alignment (position in Samoa D)								179	K	0.985*
	Chicago	PT_SIF1135						43	G	0.990**						183	G	0.980*
	DAL-1	PT_SIF1140						170	I	0.988*						188	G	0.975*
	Nichols	PT_SIF1142						174	A	0.967*						203 (202)	Q	0.990*
	SS14	PT_SIF1156						179	K	0.985*
	SRR2996724	PT_SIF1167						183	G	0.980*						foreground lineages TPA
	SRR2996725	PT_SIF1183						188	G	0.975*						background lineages TPE
	SRR2996726	PT_SIF1196						203 (202)	Q	0.990*						the same as above
	SRR2996727	PT_SIF1200
	SRR2996728	PT_SIF1242
	SRR2996729	PT_SIF1252
	SRR2996730	PT_SIF1261
	SRR2996732	PT_SIF1278
	PT_SIF0697	PT_SIF1280
	PT_SIF0751	PT_SIF1299
	PT_SIF0857	PT_SIF1348
	PT_SIF0877	TPP_UW074B
	PT_SIF0908	TPP_UW189B
	PT_SIF0954	TPP_UW228B
	PT_SIF1002	TPP_UW254B
	PT_SIF1020	TPP_UW391B
	PT_SIF1063
Gene TPESAMD 0316		tprF
				Positively selected sites:
Genomes				Site model - TPE, TPA				Branch-site model - TPE, TPA
TPE	Samoa D			200	P	0.957*		foreground lineages TPE
	CDC-2			282	S	0.959*		background lineages TPA
	Fribourg-Blanc			283	N	0.996**		-
	Gauthier			288	C	0.963*
TPA	Mexico A			313	R	0.961*		foreground lineages TPA
	Chicago							background lineages TPE
	Nichols							-
	SS14
	PT_SIF0697
	PT_SIF0751
	PT_SIF0857
	PT_SIF0877_3
	PT_SIF0908
	PT_SIF0954
	PT_SIF1002
	PT_SIF1020
	PT_SIF1063
	PT_SIF1127
	PT_SIF1135
	PT_SIF1140
	PT_SIF1142
	PT_SIF1156
	PT_SIF1167
	PT_SIF1183
	PT_SIF1196
	PT_SIF1200
	PT_SIF1242
	PT_SIF1252
	PT_SIF1261
	PT_SIF1278
	PT_SIF1280
	PT_SIF1299
	PT_SIF1348
Gene TPESAMD 0317		tprG
				Positively selected sites:
Genomes				Site model - TPE, TPA				Branch-site model - TPE, TPA				Site model - TPA				Branch-site model - TPA
TPE	Samoa D			634	N	0.997**		foreground lineages Chicago, DAL-1, Nichols				628	D	0.976*		foreground lineages Chicago, DAL-1, Nichols
	CDC-2			636	N	0.949		background lineages all others				634	N	0.999**		background lineages all others TPA
	Fribourg-Blanc			640	S	0.983*		-				636	N	0.977*		628	D	0.957*
	Gauthier			641	G	0.981*						640	S	0.990*		634	N	0.997**
TPA	Mexico A	PT_SIF1156		642	G	0.997**		foreground lineages all others				641	G	0.989*		636	N	0.958*
	Chicago	PT_SIF1167		643	S	0.998**		background lineages Chicago, DAL-1, Nichols				642	G	0.998**		640	S	0.980*
	DAL-1	PT_SIF1183		644	S	0.986*		628	D	0.969*		643	S	0.999**		641	G	0.979*
	Nichols	PT_SIF1196		710	V	0.979*		634	N	0.998**		644	S	0.991**		642	G	0.996**
	SS14	PT_SIF1200						636	N	0.969*						643	S	0.997**
	PT_SIF0697	PT_SIF1242						640	S	0.986*						644	S	0.982*
	PT_SIF0751	PT_SIF1252						641	G	0.985*
	PT_SIF0857	PT_SIF1261						642	G	0.997**						foreground lineages all others TPA
	PT_SIF0877	PT_SIF1278						643	S	0.998**						background lineages Chicago, DAL-1, Nichols
	PT_SIF0908	PT_SIF1280						644	S	0.987*						the same as above
	PT_SIF0954	PT_SIF1299
	PT_SIF1002	PT_SIF1348
	PT_SIF1020	TPP_UW074B
	PT_SIF1063	TPP_UW189B
	PT_SIF1127	TPP_UW228B
	PT_SIF1135	TPP_UW254B
	PT_SIF1140	TPP_UW391B
	PT_SIF1142
Gene TPESAMD 0326		bamA
				Positively selected sites
Genomes				Site model - TPE, TEN, TPA				Branch-site model - TPE, TEN, TPA				Site model - TPE, TPA				Branch-site model - TPE, TPA				Site model - TPA
TPE	Samoa D			279	N	1.000**		foreground lineages TPE and MexicoA				position in alignment (position in Samoa D)				foreground lineages TPE and MexicoA				position in alignment (position in Mexico A)
	CDC-2			518	Y	0.999**		background lineages TEN and TPA except MexicoA				279	N	0.994**		background lineages TPA except MexicoA				517	S	0.993**
	Fribourg-Blanc			527	T	0.978*		-				517	S	0.995**		-				518	Y	1.000**
	Gauthier			640	F	0.999**						518	Y	1.000**						527	T	1.000**
TEN	Bosnia A			688	L	0.980*						527	T	1.000**						529	R	0.992**
	Iraq B			694	N	1.000**						529	R	0.994**						531	Q	0.992**
TPA	Mexico A	PT_SIF0751		697	S	0.980*						531	Q	0.995**						534	S	0.992**
	Chicago	PT_SIF0857										534	S	0.995**						640	C	0.993**
	DAL-1	PT_SIF0877										640	F	1.000**						782	-	0.993**
	Nichols	PT_SIF0908										688	L	0.995**						783	-	0.992**
	SS14	PT_SIF0954										694	N	1.000**						826 (821)	N	0.992**
	ARG2	PT_SIF1002										781	-	0.995**
	BAL3	PT_SIF1020										782	-	0.995**
	BAL73	PT_SIF1063										783	-	0.995**
	GRA2	PT_SIF1127										826 (821)	N	0.994**
	C27	PT_SIF1135
	N12	PT_SIF1140
	N15	PT_SIF1142
	N17	PT_SIF1156
	N20	PT_SIF1167
	S1	PT_SIF1183
	S6	PT_SIF1196
	S8	PT_SIF1200
	S15	PT_SIF1242
	S16	PT_SIF1252
	S17	PT_SIF1261
	SRR2996724	PT_SIF1278
	SRR2996725	PT_SIF1280
	SRR2996726	PT_SIF1299
	SRR2996727	PT_SIF1348
	SRR2996728	TPP_UW074B
	SRR2996729	TPP_UW189B
	SRR2996730	TPP_UW228B
	SRR2996732	TPP_UW254B
	PT_SIF0697	TPP_UW391B
Gene TPESAMD 0462
				Positively selected sites:
Genomes				Site model - TPE, TEN, TPA				Branch-site model - TPE, TEN, TPA				Site model - TPE, TPA				Branch-site model - TPE, TPA				Site model - TPA				Branch-site model - TPA
TPE	Samoa D			position in alignment (position in Samoa D)				foreground lineages TPE, TEN, N20, UW189B				position in alignment (position in Samoa D)				foreground lineages TPE, N20, UW189B				position in alignment (position in Mexico A)				foreground lineages N20, UW189B
	CDC-2			20	G	0.966*		background lineages TPA except N20, UW1489B				20	G	0.997**		background lineages TPA except N20, UW1489B				20	R	0.997**		background lineages TPA except N20, UW1489B
	Fribourg-Blanc			83	N	0.998**		position in alignment (position in Samoa D)				83	N	1.000**		position in alignment (position in Samoa D)				83	G	1.000**		position in alignment (position in Mexico A)
	Gauthier			101	P	0.970*		105 (104)	G	0.992*		101	P	0.997**		105 (104)	G	0.992*		101	S	0.997**		105 (104)	K	0.992*
TEN	Bosnia A			105 (104)	G	0.997**		151 (150)	S	0.986*		105 (104)	G	1.000**		151 (150)	S	0.986*		105 (104)	K	1.000**		151 (150)	T	0.986*
	Iraq B			107 (106)	K	0.968*		180 (179)	S	0.993*		107 (106)	K	0.997**		180 (179)	S	0.993*		107 (106)	T	0.997**		180 (179)	L	0.993*
TPA	Mexico A	PT_SIF0877		108 (107)	V	0.969*		361 (360)	G	0.986*		108 (107)	V	0.997**		361 (360)	G	0.986*		108 (107)	A	0.997**		361 (360)	D	0.987*
	Chicago	PT_SIF0908		110 (109)	D	0.968*						110 (109)	D	0.952*						128 (127)	Y	0.997**
	DAL-1	PT_SIF0954		116 (115)	T	0.967*		foreground lineages TPA except N20, UW1489B				125 (124)	T	0.951*		foreground lineages TPA except N20, UW1489B				134 (133)	D	0.997**
	Nichols	PT_SIF1002		125 (124)	T	0.968*		background lineages TPE, TEN, N20, UW189B				128 (127)	F	0.997**		background lineages TPE, N20, UW189B				151 (150)	T	1.000**
	SS14	PT_SIF1020		128 (127)	F	0.969*		-				134 (133)	E	0.997**		180 (179)	S	0.950*		153 (152)	P	0.997**
	ARG2	PT_SIF1063		134 (133)	E	0.968*						151 (150)	S	1.000**						154 (153)	S	0.997**
	BAL3	PT_SIF1127		151 (150)	S	0.994**						153 (152)	T	0.998**						158 (157)	D	1.000**
	GRA2	PT_SIF1135		153 (152)	T	0.970*						154 (153)	P	0.998**						159 (158)	K	0.997**
	C27	PT_SIF1140		154 (153)	P	0.970*						158 (157)	N	1.000**						161 (160)	N	0.997**
	N17	PT_SIF1142		158 (157)	N	0.997**						159 (158)	N	0.997**						164 (163)	I	0.996**
	N20	PT_SIF1156		159 (158)	N	0.966*						161 (160)	S	0.997**						170 (169)	D	0.996**
	S1	PT_SIF1167		161 (160)	S	0.968*						164 (163)	T	0.997**						179 (178)	E	0.997**
	S8	PT_SIF1183		164 (163)	T	0.965*						170 (169)	N	0.996**						180 (179)	L	1.000**
	S15	PT_SIF1196		170 (169)	N	0.963*						179 (178)	K	0.997**						197 (196)	D	0.997**
	S16	PT_SIF1200		179 (178)	K	0.968*						180 (179)	S	1.000**						228 (227)	S	0.997**
	S4	PT_SIF1242		180 (179)	S	0.998**						197 (196)	G	0.997**						232 (231)	S	0.996**
	SRR2996724	PT_SIF1252		197 (196)	G	0.968*						228 (227)	G	0.997**						239 (238)	G	0.996**
	SRR2996725	PT_SIF1261		228 (227)	G	0.968*						232 (231)	G	0.996**						255 (254)	G	0.997**
	SRR2996726	PT_SIF1278		232 (231)	G	0.964*						239 (238)	S	0.996**						256 (255)	K	0.997**
	SRR2996727	PT_SIF1280		239 (238)	S	0.963*						255 (254)	R	0.997**						280 (279)	N	0.996**
	SRR2996728	PT_SIF1299		255 (254)	R	0.968*						256 (255)	E	0.997**						292 (291)	T	0.997**
	SRR2996729	PT_SIF1348		256 (255)	E	0.966*						278 (277)	S	1.000**						338 (337)	T	0.996**
	SRR2996730	TPP_UW074B		278 (277)	S	0.997**						280 (279)	S	0.996**						344 (343)	E	0.997**
	SRR2996732	TPP_UW189B		280 (279)	S	0.963*						292 (291)	N	0.997**						353 (352)	G	0.997**
	PT_SIF0697	TPP_UW228B		292 (291)	N	0.969*						338 (337)	A	0.997**						355 (354)	D	0.996**
	PT_SIF0751	TPP_UW254B		338 (337)	A	0.965*						344 (343)	Q	0.997**						361 (360)	D	1.000**
	PT_SIF0857	TPP_UW391B		344 (343)	Q	0.968*						353 (352)	D	0.997**						362 (361)	R	0.996**
				353 (352)	D	0.968*						355 (354)	N	0.996**
				355 (354)	N	0.963*						361 (360)	G	1.000**
				361 (360)	G	0.995**						362 (361)	S	0.996**
				362 (361)	S	0.964*						388 (387)	S	0.952*
				368 (367)	G	0.964*						390 (389)	G	0.997**
				382 (381)	D	0.966*						394 (393)	S	0.953*
				385 (384)	N	0.967*						396 (395)	T	0.951*
				388 (387)	S	0.968*
				390 (389)	G	0.997**
				394 (393)	S	0.969*
				396 (395)	T	0.968*
				423 (422}	K	0.965*
Gene TPESAMD 0488		mcp2
				Positively selected sites:
Genomes				Site model - TPE, TEN, TPA				Branch-site model - TPE, TEN, TPA				Site model - TPE, TPA				Branch-site model - TPE, TPA				Site model - TPA				Branch-site model - TPA
TPE	Samoa D			175	G	0.979*		foreground lineages TPE, TEN, Mexico A				175	G	0.997**		foreground lineages TPE, Mexico A				175	G	0.997*		foreground lineages Mexico A
	CDC-2			186	V	1.000**		background lineages TPA except MexicoA				186	V	1.000**		background lineages TPA except Mexico A				186	V	1.000*		background lineages TPA except MexicoA
	Fribourg-Blanc			187	G	0.979*		-				187	G	0.997**		-				187	G	0.997*		175	S	0.991*
	Gauthier			191	R	0.998**						191	R	1.000**						191	R	1.000*		186	T	0.999*
TEN	Bosnia A			194	A	0.979*		foreground lineages TPA except Mexico A				194	A	0.997**		foreground lineages TPA except Mexico A				195	G	1.000*		187	R	0.991*
	Iraq B			195	G	0.998**		background lineages TPE, TEN, Mexico A				195	G	1.000**		background lineages TPE, Mexico A				201	S	0.997*		191	S	0.989*
TPA	Mexico A	PT_SIF0751		201	S	0.980*		-				201	S	0.997**		-				230	R	0.997*		195	D	0.990*
	Chicago	PT_SIF0857		203	I	0.979*						203	I	0.997**						249	A	0.997*		201	C	0.991*
	DAL-1	PT_SIF0877		207	R	0.980*						207	R	0.997**						278	R	0.997*		230	G	0.991*
	Nichols	PT_SIF0908		230	R	0.979*						230	R	0.997**						284	C	0.997*		249	K	0.991*
	SS14	PT_SIF0954		233	A	0.979*						233	A	0.997**						291	P	0.997*		278	Q	0.991*
	ARG2	PT_SIF1002		239	K	0.998**						239	K	0.997**						308	D	0.997*		284	R	0.991*
	BAL3	PT_SIF1020		249	A	0.978*						249	A	0.997**						313	V	0.997*		291	R	0.991*
	BAL73	PT_SIF1063		274	K	0.979*						274	K	0.997**						337	G	0.997*		308	N	0.991*
	C27	PT_SIF1127		278	R	0.980*						278	R	0.997**						338	V	0.997*		313	I	0.991*
	N14	PT_SIF1135		284	C	0.999**						284	C	0.997**						341	I	0.997*		337	E	0.991*
	N15	PT_SIF1140		291	P	0.980*						291	P	0.997**						343	V	0.997*		338	A	0.991*
	N17	PT_SIF1142		294	S	0.979*						294	S	0.997**						344	I	0.997*		341	S	0.991*
	N20	PT_SIF1156		296	D	0.998**						296	D	0.997**						350	V	0.997*		343	I	0.991*
	S1	PT_SIF1167		300	I	0.979*						300	I	0.997**						358	V	0.997*		344	F	0.991*
	S6	PT_SIF1183		308	D	0.979*						308	D	0.997**						363	T	0.997*		350	I	0.991*
	S8	PT_SIF1196		313	V	0.979*						313	V	0.997**						385	K	0.997*		358	A	0.991*
	S15	PT_SIF1200		318	V	0.999**						318	V	0.997**						388	K	0.997*		363	A	0.991*
	S16	PT_SIF1242		322	I	0.979*						333	F	0.997**						392	T	0.997*		385	R	0.991*
	S17	PT_SIF1252		333	F	0.999**						337	G	0.997**						422	A	0.997*		388	E	0.991*
	S4	PT_SIF1261		337	G	0.979*						338	V	1.000**						552	Q	0.997*		392	A	0.991*
	SRR2996724	PT_SIF1278		338	V	0.998**						340	R	0.997**
	SRR2996725	PT_SIF1280		340	R	0.980*						341	I	0.997**										foreground lineages TPA except MexicoA
	SRR2996726	PT_SIF1299		341	I	0.979*						343	V	0.997**										background lineages Mexico A
	SRR2996727	PT_SIF1348		343	V	0.979*						344	I	0.997**										the same as above
	SRR2996728	TPP_UW074B		344	I	0.980*						350	V	0.997**
	SRR2996729	TPP_UW189B		350	V	0.981*						358	V	0.997**
	SRR2996730	TPP_UW228B		358	V	0.981*						363	T	0.997**
	SRR2996732	TPP_UW254B		363	T	0.980*						385	K	1.000**
	PT_SIF0697	TPP_UW391B		385	K	0.999**						388	K	0.997**
				388	K	0.980*						392	T	1.000**
				392	T	0.998**						395	H	0.997**
				395	H	0.980*						396	V	1.000**
				396	V	0.998**						399	Y	0.997**
				399	Y	0.980*						402	L	0.997**
				402	L	0.980*						405	I	0.997**
				404	K	0.980*						408	S	0.997**
				405	I	0.979*						422	A	0.997**
				407	S	0.980*						551	H	0.997**
				408	S	0.980*						552	Q	0.997**
				422	A	0.978*						736	D	0.997**
				424	V	0.979*
				551	H	0.980*
				552	Q	0.980*
				736	D	0.979*
Gene TPESAMD 0515
				Positively selected sites:
Genomes				Site model - TPE, TEN, TPA				Branch-site model - TPE, TEN, TPA				Site model - TPE, TPA				Branch-site model - TPE, TPA				Site model - TPA				Branch-site model - TPA
TPE	Samoa D			317	G	0.971*		foreground lineages TPE, TEN, TPA (Chicago, DAL-1, Nichols, N20, BAL3, BAL73, SEA86, UW189B)				317	G	0.999**		foreground lineages TPE, TPA (Chicago, DAL-1, Nichols, N20, BAL3, BAL73, SEA86, UW189B)				317	R	1.000**		foreground lineages Chicago, DAL-1, Nichols, N20, BAL3, BAL73, SEA86, UW189B
	CDC-2			451	N	0.971*		background lineages TPA except strains above				451	N	0.999**		background lineages TPA except strains above				451	S	0.996**		background lineages TPA except strains above
	Fribourg-Blanc			453	S	0.970*		-				453	S	0.982*		-				456	R	1.000**		-
	Gauthier			456	R	0.998*						456	R	1.000**						633	G	0.996**
TEN	Bosnia A			627	R	0.971*		foreground lineages TPA except strains below				627	R	0.982*		foreground lineages TPA except strains below				892	L	1.000**		foreground lineages TPA except strains below
	Iraq B			633	G	0.971*		background lineages TPE, TEN, TPA (Chicago, DAL-1, Nichols, N20, BAL3, BAL73, SEA86, UW189B)				633	G	0.999**		background lineages TPE, TPA (Chicago, DAL-1, Nichols, N20, BAL3, BAL73, SEA86, UW189B)				894	K	1.000**		background lineages Chicago, DAL-1, Nichols, N20, BAL3, BAL73, SEA86, UW189B
TPA	Mexico A	SRR2996732		683	P	0.971*		-				683	P	0.982*		-				897	K	0.996**		-
	Chicago	PT_SIF0697		889	P	0.971*						889	P	0.982*						899	G	1.000**
	DAL-1	PT_SIF0751		892	S	0.971*						892	S	0.999**						916	R	0.996**
	Nichols	PT_SIF0857		894	Q	0.971*						894	Q	0.999**						949	P	0.996**
	SS14	PT_SIF0877		897	Q	0.971*						897	Q	0.999**						950	P	1.000**
	ARG2	PT_SIF0908		899	K	0.998*						899	K	1.000**
	BAL3	PT_SIF0954		916	R	0.998*						916	R	0.999**
	BAL73	PT_SIF1002		949	P	0.998*						949	P	0.999**
	GRA2	PT_SIF1020		950	S	0.970*						950	S	0.999**
	C27	PT_SIF1063
	N15	PT_SIF1127
	N17	PT_SIF1135
	N20	PT_SIF1142
	S1	PT_SIF1156
	S6	PT_SIF1167
	S8	PT_SIF1183
	S13	PT_SIF1196
	S15	PT_SIF1200
	S16	PT_SIF1242
	S17	PT_SIF1252
	S4	PT_SIF1261
	SEA86	PT_SIF1278
	UW1	PT_SIF1280
	SRR2996724	PT_SIF1299
	SRR2996725	PT_SIF1348
	SRR2996726	TPP_UW074B
	SRR2996727	TPP_UW189B
	SRR2996728	TPP_UW228B
	SRR2996729	TPP_UW254B
	SRR2996730	TPP_UW391B
Gene TPESAMD 0548
				Positively selected sites:
Genomes				Site model - TPE, TEN, TPA				Branch-site model - TPE, TEN, TPA				Site model - TPE, TPA				Branch-site model - TPE, TPA				Site model - TPA				Branch-site model - TPA				Site model - TPE
TPE	Samoa D			position in alignment (position in Samoa D)				foreground lineages TPE, TEN, TPA (Chicago, DAL-1, Nichols, N20, BAL3, BAL73, SEA86, UW189B)				position in alignment (position in Samoa D)				foreground lineages TPE, TPA (Chicago, DAL-1, Nichols, N20, BAL3, BAL73, SEA86, UW189B)				53	V	0.995**		foreground lineages Chicago, DAL-1, Nichols, N20, BAL3, BAL73, SEA86, UW189B				position in alignment (position in Samoa D)
	CDC-2			50	L	0.999**		background lineages TPA except strains above				50	L	1.000**		background lineages TPA except strains above				57	C	0.996**		background lineages TPA except strains above				41	R	0.974*
	Fribourg-Blanc			53	E	1.000**		-				53	E	1.000**		-				58	S	1.000**		-				50	L	0.974*
	Gauthier			58 (55)	N	1.000**						57	-	0.996**						59	D	1.000**						53	E	0.974*
TEN	Bosnia A			59 (56)	S	1.000**		foreground lineages TPA except strains below				58 (55)	N	1.000**		foreground lineages TPA except strains below				60	N	0.996**		foreground lineages TPA except strains below				58 (55)	N	1.000*
	Iraq B			61 (58)	D	0.986*		background lineages TPE, TEN, TPA (Chicago, DAL-1, Nichols, N20, BAL3, BAL73, SEA86, UW189B)				59 (56)	S	1.000**		background lineages TPE, TPA (Chicago, DAL-1, Nichols, N20, BAL3, BAL73, SEA86, UW189B)				62	N	0.995**		background lineages Chicago, DAL-1, Nichols, N20, BAL3, BAL73, SEA86, UW189B				59 (56)	S	0.974*
TPA	Mexico A	PT_SIF1020		161 (155)	G	0.988*		-				60 (57)	N	0.995**		-				71	Q	0.996**		-				61 (58)	D	0.998*
	Chicago	PT_SIF1063		164 (158)	G	0.993**						61 (58)	D	0.992**						156	Y	0.997**						148 (145)	T	0.974*
	DAL-1	PT_SIF1127		165 (159)	S	0.989*						62 (59)	N	0.993**						161	R	1.000**						165 (159)	S	0.973*
	Nichols	PT_SIF1135		166 (160)	N	1.000**						71 (68)	Q	0.996**						162	S	0.994**						166 (160)	N	0.998*
	SS14	PT_SIF1140		167 (161)	K	0.990**						156 (153)	F	0.994**						164	S	0.996**						169 (163)	G	0.973*
	ARG2	PT_SIF1142		168 (162)	S	0.987*						161 (155)	G	1.000**						165	S	0.995**						170 (164)	G	0.998*
	BAL3	PT_SIF1156		170 (164)	G	0.994**						162 (156)	N	0.992**						166	G	1.000**						214 (208)	G	0.973*
	BAL73	PT_SIF1167		171 (165)	H	0.989*						164 (158)	G	0.996**						258	K	0.995**						259 (253)	D	0.974*
	N20	PT_SIF1183		258 (252)	N	0.991**						165 (159)	S	1.000**						259	D	1.000**						320 (314)	K	0.974*
	SRR2996724	PT_SIF1196		259 (253)	D	1.000**						166 (160)	N	1.000**						260	S	0.996**						323 (317)	V	0.973*
	SRR2996725	PT_SIF1200		261 (255)	E	1.000**						168 (162)	S	0.992**						261	D	1.000**						374 (367)	Q	0.974*
	SRR2996726	PT_SIF1242		264 (258)	H	0.990*						170 (164)	G	0.997**						263	K	0.996**
	SRR2996727	PT_SIF1252		296 (290)	S	1.000**						258 (252)	N	0.998**						294	K	0.995**
	SRR2996728	PT_SIF1261		309 (303)	Q	0.994**						259 (253)	D	1.000**						296	L	1.000**
	SRR2996730	PT_SIF1278		310 (304)	H	0.989*						260 (254)	S	0.994**						309	H	0.996**
	SRR2996732	PT_SIF1280		320 (314)	K	0.993**						261 (255)	E	1.000**						310	Q	0.996**
	PT_SIF0697	PT_SIF1299		321 (315)	G	1.000**						263 (257)	K	0.996**						320	K	0.996**
	PT_SIF0751	PT_SIF1348		322 (316)	K	1.000**						294 (288)	K	0.995**						321	G	0.997**
	PT_SIF0857	TPP_UW074B		323 (317)	V	0.999**						296 (290)	S	1.000**						322	K	1.000**
	PT_SIF0877	TPP_UW189B										309 (303)	Q	1.000**
	PT_SIF0908	TPP_UW228B										310 (304)	H	1.000**
	PT_SIF0954	TPP_UW254B										320 (314)	K	1.000**
	PT_SIF1002	TPP_UW391B										321 (315)	G	0.997**
												322 (316)	K	1.000**
Gene TPESAMD 0619
				Positively selected sites:
Genomes				Site model - TPE, TEN, TPA				Branch-site model - TPE, TEN, TPA				Site model - TPE, TPA				Branch-site model - TPE, TPA
TPE	Samoa D			-				foreground lineages TPE, TEN				-				foreground lineages TPE
	CDC-2							background lineages TPA								background lineages TPA
	Fribourg-Blanc							position in alignment (position in Samoa D)								position in alignment (position in Samoa D)
	Gauthier							43	G	0.980*						43	G	0.980*
TEN	Bosnia A							170	I	0.982*						170	I	0.982*
TPA	Mexico A	PT_SIF1156						174	A	0.967*						174	A	0.967*
	Chicago	PT_SIF1167						183	G	0.969*						183	G	0.969*
	DAL-1	PT_SIF1183						188	G	0.971*						188	G	0.971*
	Nichols	PT_SIF1196						202 (201)	H	0.969*						202 (201)	H	0.970*
	SS14	PT_SIF1200						203 (202)	Q	0.984*						203 (202)	Q	0.984*
	PT_SIF0697	PT_SIF1242
	PT_SIF0751	PT_SIF1252						foreground lineages TPA								foreground lineages TPA
	PT_SIF0857	PT_SIF1261						background lineages TPE, TEN								background lineages TPE
	PT_SIF0877	PT_SIF1278						43	G	0.997**						43	G	0.997**
	PT_SIF0908	PT_SIF1280						170	I	0.997**						170	I	0.997**
	PT_SIF0954	PT_SIF1299						173	K	0.973*						173	K	0.973*
	PT_SIF1002	PT_SIF1348						174	A	0.991**						174	A	0.991**
	PT_SIF1020	TPP_UW074B						176	I	0.983*						176	I	0.984*
	PT_SIF1063	TPP_UW189B						179	K	0.996**						179	K	0.996**
	PT_SIF1127	TPP_UW228B						183	G	0.994**						183	G	0.994**
	PT_SIF1135	TPP_UW254B						186	E	0.979*						186	E	0.979*
	PT_SIF1140	TPP_UW391B						188	G	0.992**						188	G	0.992**
	PT_SIF1142							202 (201)	H	0.995**						202 (201)	H	0.995**
								203 (202)	Q	0.997**						203 (202)	Q	0.997**
Gene TPESAMD 0620		tprI
				Positively selected sites:
Genomes				Site model - TPE, TEN, TPA				Branch-site model - TPE, TEN, TPA				Site model - TPE, TPA				Branch-site model - TPE, TPA												Site model - TPE
TPE	Samoa D			46	H	0.999**		foreground lineages TPE, TEN				46	H	0.977*		foreground lineages TPE												200	P	0.972*
	CDC-2			48	V	0.980*		background lineages TPA				48	V	0.979*		background lineages TPA												313	R	0.972*
	Fribourg-Blanc			51	E	0.974*		-				51	E	0.974*		-												360	R	0.972*
	Gauthier			200	P	0.976*						200	P	0.975*
TEN	Bosnia A			201	T	0.975*		foreground lineages TPA				238	R	0.982*		foreground lineages TPA
	Iraq B			238	R	0.984*		background lineages TPE, TEN				245	T	0.976*		background lineages TPE
TPA	Mexico A	PT_SIF1167		245	T	0.976*		-				282	S	0.978*		-
	Chicago	PT_SIF1183		282	S	0.979*						283	N	0.999**
	DAL-1	PT_SIF1196		283	N	0.999**						288	C	0.982*
	Nichols	PT_SIF1200		288	C	0.985*						313	R	0.982*
	SS14	PT_SIF1242		313	R	0.984*						360	R	0.979*
	PT_SIF0751	PT_SIF1252		360	R	0.981*						379	G	0.956*
	PT_SIF0857	PT_SIF1261		379	G	0.955*						495	P	0.999**
	PT_SIF0877_3	PT_SIF1278		495	P	0.999**
	PT_SIF0908	PT_SIF1280
	PT_SIF0954	PT_SIF1299
	PT_SIF1002	PT_SIF1348
	PT_SIF1020	TPP_UW074B
	PT_SIF1063	TPP_UW189B
	PT_SIF1135	TPP_UW228B
	PT_SIF1142	TPP_UW254B
	PT_SIF1156	TPP_UW391B
Gene TPESAMD 0621		tprJ
				Positively selected sites:
Genomes				Site model - TPE, TEN, TPA				Branch-site model - TPE, TEN, TPA				Site model - TPE, TPA				Branch-site model - TPE, TPA				Site model - TPA				Branch-site model - TPA
TPE	Samoa D			position in alignment (position in Samoa D)				foreground lineages TPA (MexicoA, Chicago, DAL-1, Nichols, SS14)				position in alignment (position in Samoa D)				foreground lineages TPA (MexicoA, Chicago, DAL-1, Nichols, SS14)				327	T	0.993**		foreground lineages MexicoA, Chicago, DAL-1, Nichols, SS14
	CDC-2			327	D	0.993**		background lineages TPE, TEN, TPA except strains above				327	D	0.993**		background lineages TPE, TPA except strains above				329	V	0.999**		background lineages rest of TPA
	Fribourg-Blanc			329	Y	0.999**		position in alignment (position in Samoa D)				329	Y	0.999**		position in alignment (position in Samoa D)				334	T	0.998**		327	T	0.992**
	Gauthier			334	L	0.998**		327	D	0.992**		334	L	0.998**		327	D	0.993**		335	Q	0.992**		329	V	0.999**
TEN	Bosnia A			335	D	0.991**		329	Y	0.999**		335	D	0.991**		329	Y	0.999**		341	V	0.994**		334	T	0.997**
	Iraq B			341	T	0.993**		334	L	0.997**		341	T	0.993**		334	L	0.998**		342	R	0.996**		335	Q	0.991**
TPA	Mexico A	PT_SIF1156		342	E	0.996**		335	D	0.992**		342	E	0.996**		335	D	0.993**		354	N	0.979*		341	V	0.992**
	Chicago	PT_SIF1167		354	T	0.977*		341	T	0.991**		354	T	0.978*		340	A	0.952*		357	E	0.997**		342	R	0.994**
	DAL-1	PT_SIF1183		357	S	0.997**		342	E	0.994**		357	S	0.997**		341	T	0.992**		358	A	0.999**		354	N	0.983*
	Nichols	PT_SIF1196		358	N	0.999**		354	T	0.985*		358	N	0.999**		342	E	0.995**		361	P	0.995**		357	E	0.995**
	SS14	PT_SIF1200		361	V	0.994**		357	S	0.995**		361	V	0.995**		354	T	0.986*		365	K	0.998**		358	A	0.998**
	PT_SIF0697	PT_SIF1242		365 (364)	P	0.997**		358	N	0.998**		365 (364)	P	0.998**		357	S	0.996**		366	P	0.997**		361	P	0.993**
	PT_SIF0751	PT_SIF1252		366 (365)	V	0.997**		361	V	0.993**		366 (365)	V	0.997**		358	N	0.998**		372	Q	0.997**		365	K	0.996**
	PT_SIF0857	PT_SIF1261		372 (371)	T	0.997**		365 (364)	P	0.996**		372 (371)	T	0.997**		361	V	0.994**		375	H	0.993**		366	P	0.995**
	PT_SIF0877	PT_SIF1278		375 (374)	K	0.992**		366 (365)	V	0.995**		375 (374)	K	0.992**		365 (364)	P	0.996**		376	T	0.997**		372	Q	0.996**
	PT_SIF0908	PT_SIF1280		376 (375)	V	0.996**		372 (371)	T	0.996**		376 (375)	V	0.996**		366 (365)	V	0.995**		377	P	0.998**		375	H	0.992**
	PT_SIF0954	PT_SIF1299		377 (376)	F	0.998**		375 (374)	K	0.993**		377 (376)	F	0.998**		372 (371)	T	0.996**		378	Q	1.000**		376	T	0.995**
	PT_SIF1002	PT_SIF1348		378 (377)	I	1.000**		376 (375)	V	0.995**		378 (377)	I	1.000**		375 (374)	K	0.993**		379	G	0.998**		377	P	0.997**
	PT_SIF1020	TPP_UW074B		379 (378)	T	0.998**		377 (376)	F	0.997**		379 (378)	T	0.998**		376 (375)	V	0.996**		380	S	0.996**		378	Q	0.999**
	PT_SIF1063	TPP_UW189B		380 (379)	D	0.995**		378 (377)	I	0.999**		380 (379)	D	0.995**		377 (376)	F	0.997**		383	N	0.974*		379	G	0.997**
	PT_SIF1135	TPP_UW228B		383 (382)	T	0.972*		379 (378)	T	0.997**		383 (382)	T	0.973*		378 (377)	I	0.999**		437	N	0.999**		380	S	0.994**
	PT_SIF1140	TPP_UW254B		437 (436)	A	0.999**		380 (379)	D	0.993**		437 (436)	A	0.999**		379 (378)	T	0.998**		438	M	0.997**		383	N	0.979*
	PT_SIF1142	TPP_UW391B		438 (437)	A	0.996**		383 (382)	T	0.980*		438 (437)	A	0.996**		380 (379)	D	0.994**		442	G	0.999**		437	N	0.998**
				442 (441)	I	0.999**		437 (436)	A	0.998**		442 (441)	I	0.999**		383 (382)	T	0.982*		443	G	0.995**		438	M	0.996**
				443 (442)	N	0.994**		438 (437)	A	0.995**		443 (442)	N	0.994**		437 (436)	A	0.998**		446	G	0.995**		442	G	0.999**
				446 (445)	T	0.994**		442 (441)	I	0.999**		446 (445)	T	0.994**		438 (437)	A	0.996**		447	D	0.990*		443	G	0.993**
				447 (446)	K	0.987*		443 (442)	N	0.992**		447 (446)	K	0.988*		442 (441)	I	0.999**		448	T	0.996**		446	G	0.993**
				448 (447)	A	1.000**		446 (445)	T	0.993**		448 (447)	A	0.995**		443 (442)	N	0.993**		449	A	0.999**		447	D	0.989*
				449 (448)	I	0.999**		447 (446)	K	0.989*		449 (448)	I	0.999**		446 (445)	T	0.994**		450	R	0.995**		449	A	0.998**
				450 (449)	E	0.995**		448 (447)	A	0.961*		450 (449)	E	0.995**		447 (446)	K	0.990**		451	M	0.999**		450	R	0.994**
				451 (450)	D	0.999**		449 (448)	I	0.998**		451 (450)	D	0.999**		448 (447)	A	0.961*		458	K	0.996**		451	M	0.999**
				458 (457)	A	0.995**		450 (449)	E	0.993**		458 (457)	A	0.995**		449 (448)	I	0.998**		461	L	0.998**		458	K	0.994**
				461 (460)	K	0.998**		451 (450)	D	0.999**		461 (460)	K	0.998**		450 (449)	E	0.994**		462	S	0.997**		461	L	0.997**
				462 (461)	G	0.997**		458 (457)	A	0.994**		462 (461)	G	0.997**		451 (450)	D	0.999**		466	N	0.991**		462	S	0.996**
				466 (464)	M	0.990**		461 (460)	K	0.997**		466 (464)	M	0.991**		458 (457)	A	0.994**		471	M	0.971*		466	N	0.991**
				471 (469)	L	0.967*		462 (461)	G	0.996**		471 (469)	L	0.968*		461 (460)	K	0.998**		472	V	0.993**		471	M	0.978*
				472 (470)	P	0.992**		466 (464)	M	0.991**		472 (470)	P	0.993**		462 (461)	G	0.996**		473	S	0.996**		472	V	0.992**
				473 (471)	D	0.995**		471 (469)	L	0.979*		473 (471)	D	0.995**		466 (464)	M	0.992**		474	V	0.997**		473	S	0.994**
				474 (472)	Q	0.997**		472 (470)	P	0.992**		474 (472)	Q	0.997**		471 (469)	L	0.980*		476	D	0.993**		474	V	0.995**
				476 (474)	K	0.992**		473 (471)	D	0.993**		476 (474)	K	0.992**		472 (470)	P	0.993**		477	E	0.998**		476	D	0.992**
				477 (475)	L	0.998**		474 (472)	Q	0.995**		477 (475)	L	0.998**		473 (471)	D	0.993**		480	Q	0.991**		477	E	0.996**
				480 (478)	D	0.990*		476 (474)	K	0.992**		480 (478)	D	0.990**		474 (472)	Q	0.996**		486	V	0.967*		480	Q	0.990**
				486 (484)	I	0.958*		477 (475)	L	0.996**		486 (484)	I	0.961*		476 (474)	K	0.993**		489	M	0.971*		486	V	0.976*
				489 (487)	L	0.967*		480 (478)	D	0.991*		489 (487)	L	0.968*		477 (475)	L	0.997**		490	R	0.993**		489	M	0.978*
				490 (488)	T	0.994**		486 (484)	I	0.975*		490 (488)	T	0.994**		480 (478)	D	0.992**		493	I	0.997**		490	R	0.993**
				493 (491)	A	0.997**		489 (487)	L	0.979*		493 (491)	A	0.997**		486 (484)	I	0.977*		495	A	0.992**		493	I	0.995**
				495 (493)	K	0.991**		490 (488)	T	0.994**		495 (493)	K	0.992**		489 (487)	L	0.980*		499	S	0.999**		495	A	0.991**
				499 (497)	E	0.999**		493 (491)	A	0.995**		499 (497)	E	0.999**		490 (488)	T	0.994**		502	Q	0.997**		499	S	0.999**
				502 (500)	T	0.997**		495 (493)	K	0.992**		502 (500)	T	0.997**		493 (491)	A	0.996**		503	H	0.997**		502	Q	0.996**
				503 (501)	F	0.996**		499 (497)	E	0.999**		503 (501)	F	0.996**		495 (493)	K	0.992**		571	V	1.000**		503	H	0.995**
				558 (556)	L	0.994**		502 (500)	T	0.996**		558 (556)	L	0.995**		499 (497)	E	0.999**
				571 (569)	F	0.994**		503 (501)	F	0.994**		571 (569)	F	1.000**		502 (500)	T	0.996**						foreground lineages rest of TPA
				712 (710)	V	0.993**						712 (710)	V	0.994**		503 (501)	F	0.995**						background lineages MexicoA, Chicago, DAL-1, Nichols, SS14
								foreground lineages TPE, TEN, TPA except strains below																the same as above
								background lineages TPA (MexicoA, Chicago, DAL-1, Nichols, SS14)								foreground lineages TPE, TPA except strains below
								the same as above								background lineages TPA (MexicoA, Chicago, DAL-1, Nichols, SS14)
																the same as above
Gene TPESAMD 0733
				Positively selected sites:
Genomes				Site model - TPE, TEN, TPA				Branch-site model - TPE, TEN, TPA				Site model - TPE, TPA				Branch-site model - TPE, TPA
TPE	Samoa D			-				foreground lineages TPE, TEN				-				foreground lineages TPE
	CDC-2							background lineages TPA								background lineages TPA
	Fribourg-Blanc							-								-
	Gauthier
TEN	Bosnia A							foreground lineages TPA								foreground lineages TPA
	Iraq B							background lineages TPE, TEN								background lineages TPE
TPA	Mexico A	PT_SIF0857						201	T	0.952*						201	T	0.962*
	Chicago	PT_SIF0877
	DAL-1	PT_SIF0908
	Nichols	PT_SIF0954
	SS14	PT_SIF1002
	ARG2	PT_SIF1020
	BAL3	PT_SIF1063
	BAL73	PT_SIF1127
	GRA2	PT_SIF1135
	C27	PT_SIF1140
	N15	PT_SIF1142
	N17	PT_SIF1156
	N20	PT_SIF1167
	S1	PT_SIF1183
	S8	PT_SIF1196
	S15	PT_SIF1200
	S16	PT_SIF1242
	S17	PT_SIF1252
	SRR2996724	PT_SIF1261
	SRR2996725	PT_SIF1278
	SRR2996726	PT_SIF1280
	SRR2996727	PT_SIF1299
	SRR2996728	PT_SIF1348
	SRR2996729	TPP_UW074B
	SRR2996730	TPP_UW189B
	SRR2996732	TPP_UW228B
	PT_SIF0697	TPP_UW254B
	PT_SIF0751	TPP_UW391B
Gene TPESAMD 0856
				Positively selected sites:
Genomes				Site model - TPE, TEN, TPA				Branch-site model - TPE, TEN, TPA				Site model - TPE, TPA				Branch-site model - TPE, TPA
TPE	Samoa D			position in alignment (position in Samoa D)				foreground lineages TEN				-				foreground lineages TPE
	CDC-2			110	R	1.000**		background lineages TPE, TPA								background lineages TPA
	Fribourg-Blanc			117	A	0.999**		position in alignment (position in Samoa D)								-
	Gauthier			121	M	0.990**		117	A	0.997**
TEN	Bosnia A			126	S	0.995**		121	M	0.977*						foreground lineages TPA
	Iraq B			128	F	0.982*		126	S	0.985*						background lineages TPE
TPA	Mexico A	PT_SIF0857		129	D	0.993**		128	F	0.966*						-
	Chicago	PT_SIF0877		131	S	0.996**		131	S	0.987*
	DAL-1	PT_SIF0908		136 (134)	T	0.995**		136 (134)	T	0.988*
	Nichols	PT_SIF0954		137 (135)	G	0.998**		137 (135)	G	0.996**
	SS14	PT_SIF1002		138 (136)	P	0.996**		138 (136)	P	0.989*
	ARG2	PT_SIF1020		139 (137)	V	0.995**		139 (137)	V	0.986*
	BAL3	PT_SIF1063		273 (271)	E	0.999**		273 (271)	E	0.998**
	C27	PT_SIF1127		274 (272)	A	0.996**		274 (272)	A	0.986*
	N15	PT_SIF1135		275 (273)	T	0.999**		275 (273)	T	0.996**
	N17	PT_SIF1140		276 (274)	P	0.996**		276 (274)	P	0.989*
	N20	PT_SIF1142		279 (277)	R	1.000**
	S1	PT_SIF1156						foreground lineages TPE, TPA
	S6	PT_SIF1167						background lineages TEN
	S8	PT_SIF1183						117	A	0.979*
	S15	PT_SIF1196						126	S	0.957*
	S16	PT_SIF1200						131	S	0.959*
	S17	PT_SIF1242						136 (134)	T	0.972*
	S4	PT_SIF1252						137 (135)	G	0.973*
	SRR2996724	PT_SIF1261						138 (136)	P	0.974*
	SRR2996725	PT_SIF1278						139 (137)	V	0.958*
	SRR2996726	PT_SIF1280						273 (271)	E	0.987*
	SRR2996727	PT_SIF1299						274 (272)	A	0.958*
	SRR2996728	PT_SIF1348						275 (273)	T	0.976**
	SRR2996729	TPP_UW074B						276 (274)	P	0.972*
	SRR2996730	TPP_UW189B
	SRR2996732	TPP_UW228B
	PT_SIF0697	TPP_UW254B
	PT_SIF0751	TPP_UW391B
Gene TPESAMD 0858
				Positively selected sites:
Genomes				Site model - TPE, TEN, TPA				Branch-site model - TPE, TEN, TPA				Site model - TPE, TPA				Branch-site model - TPE, TPA
TPE	Samoa D			-				foreground lineages TEN				-				foreground lineages TPE
	CDC-2							background lineages TPE, TPA								background lineages TPA
	Fribourg-Blanc							position in alignment (position in Samoa D)								263	C	0.975*
TEN	Bosnia A							386 (385)	S	0.975*						265	T	0.983*
	Iraq B							389 (388)	G	0.977*
TPA	Mexico A	PT_SIF0857														foreground lineages TPE
	Chicago	PT_SIF0877						foreground lineages TPE, TPA								background lineages TPA
	DAL-1	PT_SIF0908						background lineages TEN								263	C	0.975*
	Nichols	PT_SIF0954						386 (385)	S	0.975*						265	T	0.983*
	SS14	PT_SIF1002						389 (388)	G	0.977*
	ARG2	PT_SIF1020
	BAL3	PT_SIF1063
	BAL73	PT_SIF1127
	C27	PT_SIF1135
	N15	PT_SIF1140
	N17	PT_SIF1142
	N20	PT_SIF1156
	S1	PT_SIF1167
	S6	PT_SIF1183
	S8	PT_SIF1196
	S15	PT_SIF1200
	S16	PT_SIF1242
	S4	PT_SIF1252
	SRR2996724	PT_SIF1261
	SRR2996725	PT_SIF1278
	SRR2996726	PT_SIF1280
	SRR2996727	PT_SIF1299
	SRR2996728	PT_SIF1348
	SRR2996729	TPP_UW074B
	SRR2996730	TPP_UW189B
	SRR2996732	TPP_UW228B
	PT_SIF0697	TPP_UW254B
	PT_SIF0751	TPP_UW391B
Gene TPESAMD 0859
				Positively selected sites:
Genomes				Site model - TPE, TEN, TPA				Branch-site model - TPE, TEN, TPA				Site model - TPE, TPA				Branch-site model - TPE, TPA
TPE	Samoa D			position in alignment (position in Samoa D)				foreground lineages TEN				-				foreground lineages TPE
	CDC-2			233	G	0.992**		background lineages TPE, TPA								background lineages TPA
	Fribourg-Blanc			235	E	1.000**		235	E	0.969*						236	S	0.951*
	Gauthier			236	S	1.000**		385	Q	0.969*
TEN	Bosnia A			237	N	0.972*										foreground lineages TPA
	Iraq B			241	Q	0.982*		foreground lineages TPE, TPA								background lineages TPE
TPA	Mexico A	PT_SIF0908		385	Q	0.973*		background lineages TEN								236	S	0.951*
	Chicago	PT_SIF1020		413 (412)	K	0.971*		235	E	0.969*
	DAL-1	PT_SIF1063						385	Q	0.969*
	Nichols	PT_SIF1127
	SS14	PT_SIF1135
	ARG2	PT_SIF1140
	C27	PT_SIF1200
	N17	PT_SIF1242
	N20	PT_SIF1278
	S8	PT_SIF1280
	S15	TPP_UW228B
	S16	TPP_UW254B
	SSR2996724	TPP_UW391B
	PT_SIF0857
Gene TPESAMD 0865
				Positively selected sites:
Genomes				Site model - TPE, TEN, TPA				Branch-site model - TPE, TEN, TPA				Site model - TPE, TPA				Branch-site model - TPE, TPA				Site model - TPA				Branch-site model - TPA				Site model - TPE
TPE	Samoa D			94	A	0.994**		foreground lineages TEN, TPA (N20, UW189B)				94	A	0.994**		foreground lineages TPA (N20, UW189B)				position in alignment (position in Mexico A)				foreground lineages N20, UW189B				238	N	0.999**
	CDC-2			99	E	0.999**		background lineages TPE, TPA except strains above				99	E	0.999**		background lineages TPE, TPA except strains above				89	P	0.995**		background lineages rest of TPA				239	E	0.999**
	Fribourg-Blanc			101	Q	0.994**		89	P	0.994*		101	Q	0.994**		89	P	0.994**		90	V	0.995**		position in alignment (position in Mexico A)				240	S	0.992**
	Gauthier			193	T	0.994**		90	V	0.993*		193	T	0.994**		90	V	0.993**		94	A	1.000**		89	P	0.991**		361	S	0.992**
TEN	Bosnia A			233	S	0.999**		94	A	0.999*		233	S	0.999**		94	A	0.999**		97	T	0.995**		90	V	0.991**
	Iraq B			235	Q	1.000**		97	T	0.994*		234	G	0.951*		97	T	0.994**		99	E	0.995**		94	A	0.999**
TPA	Mexico A	PT_SIF0751		238	N	1.000**		99	E	0.986*		235	Q	1.000**		99	E	0.985*		100	K	0.995**		97	T	0.991**
	Chicago	PT_SIF0857		239	E	1.000**		100	K	0.994*		238	N	1.000**		100	K	0.994**		101	Q	1.000**		99	E	0.991**
	DAL-1	PT_SIF0877		240	S	1.000**		101	Q	0.999*		239	E	1.000**		101	Q	0.999**		102	K	0.995**		100	K	0.991**
	Nichols	PT_SIF0908		241	G	1.000**		102	K	0.994*		240	S	1.000**		102	K	0.993**		185	P	0.995**		101	Q	0.999**
	SS14	PT_SIF0954		291	G	0.998**		185	P	0.994*		241	G	1.000**		185	P	0.994**		186	Y	0.995**		102	K	0.991**
	ARG2	PT_SIF1002		296	T	0.996**		186	Y	0.994*		291	G	0.998**		186	Y	0.994**		188	T	0.995**		185	P	0.991**
	BAL3	PT_SIF1020		361	S	0.999**		188	T	0.994*		296	T	0.996**		188	T	0.994**		190	E	0.995**		186	Y	0.991**
	BAL73	PT_SIF1063						190	E	0.994*		361	S	1.000**		190	E	0.994**		193	T	1.000**		188	T	0.991**
	GRA2	PT_SIF1127						193	T	0.989*						193	T	0.988*		233	E	0.995**		190	E	0.991**
	C27	PT_SIF1135						235	Q	0.989*						235	Q	0.988*		234	R	0.995**		193	T	0.990*
	N15	PT_SIF1140						237	K	0.994*						237	K	0.994**		235	N	1.000**		233	E	0.991**
	N17	PT_SIF1142						296	T	0.987*						296	T	0.986*		237	K	0.995**		234	R	0.991**
	N20	PT_SIF1156						298	G	0.994*						298	G	0.994**		240 (239)	N	1.000**		235	N	0.999**
	S1	PT_SIF1167						361	S	0.987*						361	S	0.986*		241 (240)	Q	1.000**		237	K	0.991**
	S6	PT_SIF1183						397	D	0.993*						397	D	0.993**		291 (290)	N	1.000**		291 (290)	N	0.999**
	S8	PT_SIF1196																		296 (295)	M	1.000**		296 (295)	M	0.999**
	S15	PT_SIF1200						foreground lineages TPE, TPA except strains below								foreground lineages TPE, TPA except strains below				298 (297)	G	0.995**		298 (297)	G	0.991**
	S16	PT_SIF1242						background lineages TEN, TPA (N20, UW189B)								background lineages TPA (N20, UW189B)				361 (360)	N	0.995**		361 (360)	N	0.991**
	S17	PT_SIF1252						the same as above								the same as above				369 (368)	S	0.995**		369 (368)	S	0.991**
	S4	PT_SIF1261																		374 (373)	N	0.995**		397 (396)	D	0.991**
	SRR2996724	PT_SIF1278																		397 (396)	D	0.995**
	SRR2996725	PT_SIF1280																						foreground lineages rest of TPA
	SRR2996726	PT_SIF1299																						background lineages N20, UW189B
	SRR2996727	PT_SIF1348																						the same as above
	SRR2996728	TPP_UW074B
	SRR2996729	TPP_UW189B
	SRR2996730	TPP_UW228B
	SRR2996732	TPP_UW254B
	PT_SIF0697	TPP_UW391B
Gene TPESAMD 1031		tprL
				Positively selected sites:
Genomes				Site model - TPE, TEN, TPA				Branch-site model - TPE, TEN, TPA				Site model - TPE, TPA				Branch-site model - TPE, TPA				Site model - TPA				Branch-site model - TPA
TPE	Samoa D			position in alignment (position in Samoa D)				foreground lineages TPE, TEN, TPA (Chicago, DAL-1, Nichols, BAL3, BAL73, N20, UW189B)				position in alignment (position in Samoa D)				foreground lineages TPE, TPA (Chicago, DAL-1, Nichols, BAL3, BAL73, N20, UW189B)				position in alignment (position in Mexico A)				position in alignment (position in Mexico A)
	CDC-2			16 (60)	K	0.986*		background lineages TPA except strains above				250 (294)	A	0.986*		background lineages TPA except strains above				250 (420)	Q	0.990*		7 (177)	E	0.993**
	Fribourg-Blanc			250 (294)	A	0.988*		position in alignment (position in Samoa D)				268 (312)	Q	0.986*		position in alignment (position in Samoa D)				268 (438)	T	0.990*		16 (186)	K	0.993**
	Gauthier			268 (312)	Q	0.988*		7 (51)	D	0.994*		271 (315)	L	0.986*		7 (51)	D	0.994**		271 (441)	Q	0.990*		247 (417)	T	0.993**
TEN	Bosnia A			271 (315)	L	0.988*		16 (60)	K	0.982*		289 (333)	K	0.987*		247 (291)	A	0.993**		289 (459)	A	0.990*		250 (420)	Q	0.999**
	Iraq B			289 (333)	K	0.989*		247 (291)	A	0.994*		348 (392)	C	0.987*		250 (294)	A	0.999**		348 (518)	C	0.990*		256 (426)	A	0.993**
TPA	Mexico A	PT_SIF0908		348 (392)	C	0.990*		250 (294)	A	1.000*		402 (446)	R	1.000**		256 (300)	V	0.994**		402 (572)	G	0.988*		258 (428)	Y	0.993**
	Chicago	PT_SIF0954		402 (446)	R	1.000**		256 (300)	V	0.994*		403 (447)	T	0.955*		258 (302)	H	0.994**		403 (573)	K	0.968*		264 (434)	P	0.993**
	DAL-1	PT_SIF1002		403 (447)	T	0.960*		258 (302)	H	0.994*		407 (451)	G	0.966*		264 (308)	S	0.994**		407 (577)	D	0.978*		268 (438)	T	0.999**
	Nichols	PT_SIF1020		407 (451)	G	0.970*		264 (308)	S	0.994*						268 (312)	Q	1.000**						269 (439)	G	0.993**
	SS14	PT_SIF1063						268 (312)	Q	1.000*						269 (313)	S	0.994**						270 (440)	A	0.993**
	ARG2	PT_SIF1127						269 (313)	S	0.994*						270 (314)	T	0.994**						271 (441)	Q	0.987*
	BAL3	PT_SIF1135						270 (314)	T	0.994*						271 (315)	L	0.982*						272 (442)	R	0.993**
	BAL73	PT_SIF1140						271 (315)	L	0.982*						272 (316)	G	0.994**						278 (448)	D	0.993**
	C27	PT_SIF1142						272 (316)	G	0.994*						278 (322)	N	0.993**						280 (450)	V	0.994**
	N17	PT_SIF1156						278 (322)	N	0.994*						280 (324)	L	0.994**						281 (451)	I	0.993**
	N20	PT_SIF1167						280 (324)	L	0.994*						281 (325)	T	0.993**						283 (453)	R	0.993**
	S1	PT_SIF1183						281 (325)	T	0.994*						283 (327)	G	0.994**						289 (459)	A	0.999**
	S8	PT_SIF1196						283 (327)	G	0.994*						289 (333)	K	0.999**						341 (511)	R	0.993**
	S15	PT_SIF1200						289 (333)	K	1.000*						394 (438)	N	0.993**						348 (518)	C	0.999**
	SSR2996724	PT_SIF1242						394 (438)	N	0.994*						407 (451)	G	0.999**						394 (564)	S	0.993**
	SSR2996725	PT_SIF1252						407 (451)	G	0.999*														407 (577)	D	0.999**
	SSR2996726	PT_SIF1261														foreground lineages TPA except strains below
	SSR2996722	PT_SIF1278						foreground lineages TPA except strains below								background lineages TPE, TPA (Chicago, DAL-1, Nichols, BAL3, BAL73, N20, UW189B)
	SSR2996728	PT_SIF1280						background lineages TPE, TEN, TPA (Chicago, DAL-1, Nichols, BAL3, BAL73, N20, UW189B)								the same as above
	SSR2996729	PT_SIF1299						the same as above
	SSR2996730	PT_SIF1348
	SSR2996732	TPP_UW074B
	PT_SIF0697	TPP_UW189B
	PT_SIF0751	TPP_UW228B
	PT_SIF0857	TPP_UW254B
	PT_SIF0877	TPP_UW391B
