# Supplementary material for: Identification of positively selected genes in human pathogenic treponemes: Syphilis-, yaws-, and bejel-causing strains differ in sets of genes showing adaptive evolution
Source: PLoS Negl Trop Dis. 2019 Jun 19;13(6):e0007463. doi: 10.1371/journal.pntd.0007463 (PMC6602244; doi:10.1371/journal.pntd.0007463)
Supplement: S2 Table — (XLSX) [file pntd.0007463.s002.xlsx]

## Sheet: List1
S2 Table. A set of 54 genes representing a total length of 86.8 kbp (7.6% of the genome length) that was removed from the whole genome sequences.
A	B	C	D	E	F		Extracted gene	Gene name	Product	Coordinates		Orientation	Length (bp)
							TPESAMD_0009	tprA	Tpr protein A	8344	10167	-	1824
							TPESAMD_0011	tprB	Tpr protein B	10399	12381	+	1983
							TPESAMD_0040	mcp1	methyl-accepting chemotaxis protein	46945	49389	+	2445
							TPESAMD_0086		PilZ domain protein	95011	95955	+	945
							TPESAMD_0103	recQ	ATP-dependent DNA helicase RecQ (EC: 3.6.4.12)	111487	113418	+	1932
							TPESAMD_0117	tprC	Tpr protein C	134598	136394	-	1797
							TPESAMD_0131	tprD	Tpr protein D	152044	153834	-	1791
							TPESAMD_0133		hypothetical protein	154035	155267	-	1233
							TPESAMD_0134		putative outer membrane protein	155264	156394	-	1131
							TPESAMD_0136		putative outer membrane protein	157628	159040	+	1413
							TPESAMD_0143		ABC superfamily ATP binding cassette transporter, membrane protein	163809	165590	-	1782
							TPESAMD_0304		hypothetical protein	318664	321780	-	3117
							TPESAMD_0313	tprE	Tpr protein E	328720	331008	+	2289
							TPESAMD_0314		hypothetical protein	331064	331876	-	813
							TPESAMD_0316	tprF	Tpr protein F	331870	333699	-	1830
							TPESAMD_0317	tprG	Tpr protein G	333759	336029	-	2271
							TPESAMD_0326	tp92	outer membrane protein	345690	348191	+	2502
							TPESAMD_0346		probable lipoprotein	372635	373336	+	702
							TPESAMD_0433	arp	acidic repeat protein	461884	463578	+	1695
							TPESAMD_0462		probable lipoprotein	492568	493848	+	1281
							TPESAMD_0483		hypothetical protein	514036	515247	-	1212
							TPESAMD_0488	mcp2-1	methyl-accepting chemotaxis protein	522387	524924	+	2538
							TPESAMD_0506	tig	peptidylprolyl isomerase	542651	543979	+	1329
							TPESAMD_0515		conserved hypothetical outer membrane protein	554858	557833	+	2976
							TPESAMD_0548		putative membrane protein	593210	594508	+	1299
							TPESAMD_0556	asnA	aspartate--ammonia ligase	603904	604908	-	1005
							TPESAMD_0559	thiI	thiamine biosynthesis ATP pyrophosphatase	606714	607919	+	1206
							TPESAMD_0577		putative membrane protein	628379	630235	+	1857
							TPESAMD_0610	tprH	Tpr protein H	662841	664922	+	2082
							TPESAMD_0617		hypothetical protein	671055	671333	-	279
							TPESAMD_0618		probable lipoprotein	671398	671787	-	390
							TPESAMD_0619		hypothetical protein	671843	672655	-	813
							TPESAMD_0620	tprI	Tpr protein I	672649	674478	-	1830
							TPESAMD_0621	tprJ	Tpr protein J	674537	676807	-	2271
							TPESAMD_0639	mcp2-2	methyl-accepting chemotaxis protein	699340	701274	+	1935
							TPESAMD_0640	mcp2-3	methyl-accepting chemotaxis protein	701298	703142	+	1845
							TPESAMD_0671		ethanolaminephosphotransferase	737049	738050	-	1002
							TPESAMD_0698		putative membrane protein	767361	767906	-	546
							TPESAMD_0729	fliK	flagellar hook-length control protein FliK	795529	797172	-	1644
							TPESAMD_0733		hypothetical protein	799977	800636	+	660
							TPESAMD_0771	nptA	PnaS family phosphate:sodium (Na+) symporter	839534	841315	-	1782
							TPESAMD_0831	argS	arginine--tRNA ligase	899067	900836	-	1770
							TPESAMD_0856		probable lipoprotein	934709	935893	+	1185
							TPESAMD_0858		probable lipoprotein	935995	937224	+	1230
							TPESAMD_0859		hypothetical protein	937306	938805	+	1500
							TPESAMD_0865		putative outer membrane protein	944967	946412	-	1446
							TPESAMD_0897	tprK	Tpr protein K	975927	977522	-	1596
							TPESAMD_0898	recB	exodeoxyribonuclease V beta subunit	977519	981238	-	3720
							TPESAMD_0966		probable lipoprotein	1049228	1050862	-	1635
							TPESAMD_0967		hypothetical protein	1050909	1052456	-	1548
							TPESAMD_0968		hypothetical protein	1052453	1054075	-	1623
							TPESAMD_0969		putative outer membrane protein	1054072	1055646	-	1575
							TPESAMD_0993	rlpA	putative rare lipoprotein A	1078929	1079954	-	1026
							TPESAMD_1031	tprL	Tpr protein L	1125547	1127217	+	1671
							54 genes
												Total length extracted:	86802
												Overlapping region length:	26
Category:															%
A - tpr (Treponema pallidum repeat) genes													86776	1139330	7.61641
B - genes showing/indicating possible recombination events (according to the Grey et al., 2006; and Čejková et al., 2012)
C - genes showing intra-strain variability
D - genes showing inter-strain variability between TPE and TPA strains (according to the Čejková et al., 2012)
E - paralogous genes to the genes showing inter-strain variability, i.e. to the genes TP0136, TP0488, TP0548, TP0314 (TP0314-315) and TP0968
F - genes under positive selection (according to the Čejková et al., 2012)
